# Supplementary material for: Systematic profiling of SARS-CoV-2 structural protein-specific T cell epitopes in Omicron infections following inactivated vaccination
Source: iScience. 2026 Feb 3;29(3):114891. doi: 10.1016/j.isci.2026.114891 (PMC12927107; doi:10.1016/j.isci.2026.114891)
Supplement: Table S1. Demographic characteristics of individuals with SARS-CoV-2 Omicron BA.5/BF.7 breakthrough infections included in this study, related to STAR Methods [file mmc2.xlsx]

## Sheet: Supplementary Table 1 
Supplementary Table 1. Demographic characteristics of individuals with SARS-CoV-2 Omicron BA.5/BF.7 breakthrough infections included in this study, related to STAR Methods.
Subject ID	Age	Gender	Severity	Vaccination	Date of booster vaccination	Date of infection	Peripheral blood collection time after infection
I-7	20	Male	Mild	3 doses of inactivated vaccine	2022.01.11	2022.12.25	2023.02.19	2023.10.20
I-10	19	Male	Mild	3 doses of inactivated vaccine	2022.01.11	2022.12.27	2023.02.19	2023.10.20
I-12	18	Female	Mild	3 doses of inactivated vaccine	2022.01.11	2022.12.31	2023.02.19	2023.10.20
I-13	18	Female	Mild	3 doses of inactivated vaccine	2022.01.11	2022.12.21	2023.02.19	2023.10.20
I-14	20	Female	Mild	3 doses of inactivated vaccine	2022.01.11	2022.12.21	2023.02.19	2023.10.20
I-20	20	Female	Mild	3 doses of inactivated vaccine	2022.01.11	2022.12.23	2023.02.19	2023.10.20
I-25	20	Female	Mild	3 doses of inactivated vaccine	2022.01.11	2022.12.29	2023.02.19	2023.10.20
I-27	19	Male	Mild	3 doses of inactivated vaccine	2022.01.11	2022.12.27	2023.02.19	2023.10.20
I-31	19	Female	Mild	3 doses of inactivated vaccine	2022.01.11	2022.12.27	2023.02.19	2023.10.20
I-34	20	Male	Mild	3 doses of inactivated vaccine	2022.01.11	2022.12.29	2023.02.19	2023.10.20
I-36	19	Female	Mild	3 doses of inactivated vaccine	2022.01.11	2022.12.18	2023.02.19	2023.10.20
I-37	19	Male	Mild	3 doses of inactivated vaccine	2022.01.11	2022.12.27	2023.02.19	2023.10.20
I-43	19	Male	Mild	3 doses of inactivated vaccine	2022.01.11	2022.12.27	2023.02.19	2023.10.20
I-46	20	Female	Mild	3 doses of inactivated vaccine	2022.01.11	2022.12.26	2023.02.19	2023.10.20
I-47	20	Female	Mild	3 doses of inactivated vaccine	2022.01.11	2022.12.19	2023.02.19	2023.10.20
I-50	21	Female	Mild	3 doses of inactivated vaccine	2022.01.11	2022.12.17	2023.02.19	2023.10.20
I-51	21	Female	Mild	3 doses of inactivated vaccine	2022.01.11	2022.12.27	2023.02.19	2023.10.20
I-54	19	Male	Mild	3 doses of inactivated vaccine	2022.01.11	2022.12.26	2023.02.19	2023.10.20
I-57	20	Male	Mild	3 doses of inactivated vaccine	2022.01.11	2022.12.29	2023.02.19	2023.10.20
I-58	19	Female	Mild	3 doses of inactivated vaccine	2022.01.11	2022.12.18	2023.02.19	2023.10.20
I-60	19	Male	Mild	3 doses of inactivated vaccine	2022.01.11	2022.12.29	2023.02.19	2023.10.20
I-61	19	Male	Mild	3 doses of inactivated vaccine	2022.01.11	2022.12.26	2023.02.19	2023.10.20
I-62	19	Female	Mild	3 doses of inactivated vaccine	2022.01.11	2022.12.26	2023.02.19	2023.10.20
I-65	19	Male	Mild	3 doses of inactivated vaccine	2022.01.11	2022.12.21	2023.02.19	2023.10.20
I-66	20	Female	Mild	3 doses of inactivated vaccine	2022.01.11	2022.12.17	2023.02.19	2023.10.20
I-69	19	Female	Mild	3 doses of inactivated vaccine	2022.01.11	2022.12.14	2023.02.19	2023.10.20
I-70	20	Female	Mild	3 doses of inactivated vaccine	2022.01.11	2022.12.15	2023.02.19	2023.10.20
I-71	19	Male	Mild	3 doses of inactivated vaccine	2022.01.11	2022.12.29	2023.02.19	2023.10.20
I-72	20	Female	Mild	3 doses of inactivated vaccine	2022.01.11	2022.12.15	2023.02.19	2023.10.20
I-73	20	Female	Mild	3 doses of inactivated vaccine	2022.01.11	2022.12.15	2023.02.19	2023.10.20
I-77	19	Female	Mild	3 doses of inactivated vaccine	2022.01.11	2022.12.27	2023.02.19	2023.10.20
I-79	19	Female	Mild	3 doses of inactivated vaccine	2022.01.11	2022.12.25	2023.02.19	2023.10.20
I-80	19	Female	Mild	3 doses of inactivated vaccine	2022.01.11	2022.12.26	2023.02.19	2023.10.20
I-81	19	Male	Mild	3 doses of inactivated vaccine	2022.01.11	2022.12.29	2023.02.19	2023.10.20
I-82	19	Female	Mild	3 doses of inactivated vaccine	2022.01.11	2022.12.26	2023.02.19	2023.10.20
I-83	19	Female	Mild	3 doses of inactivated vaccine	2022.01.11	2022.12.24	2023.02.19	2023.10.20
I-85	21	Male	Mild	3 doses of inactivated vaccine	2022.01.11	2022.12.15	2023.04.11	NA
I-125	20	Female	Mild	3 doses of inactivated vaccine	2022.01.14	2022.12.20	2023.04.11	NA
I-144	25	Female	Mild	3 doses of inactivated vaccine	2022.01.15	2022.12.15	2023.01.11	2023.10.20
I-145	36	Male	Mild	3 doses of inactivated vaccine	2022.01.13	2022.12.15	2023.01.11	2023.10.20
I-149	28	Female	Mild	3 doses of inactivated vaccine	2022.01.19	2022.12.10	2023.01.11	2023.10.20
I-162	25	Female	Mild	3 doses of inactivated vaccine	2022.01.17	2022.12.18	2023.01.11	2023.10.20
I-172	30	Male	Mild	3 doses of inactivated vaccine	2022.01.18	2022.12.28	2023.01.11	2023.10.20
I-175	33	Female	Mild	3 doses of inactivated vaccine	2022.01.19	2022.12.22	2023.01.11	2023.10.20
I-178	25	Female	Mild	3 doses of inactivated vaccine	2022.01.17	2022.12.22	2023.01.11	2023.10.20
I-181	25	Female	Mild	3 doses of inactivated vaccine	2022.01.24	2022.12.20	2023.01.11	2023.10.20
I-184	33	Male	Mild	3 doses of inactivated vaccine	2022.01.17	2022.12.28	2023.01.11	2023.10.20
I-186	49	Female	Mild	3 doses of inactivated vaccine	2022.01.14	2022.12.17	2023.01.11	2023.10.20
I-212	28	Male	Mild	3 doses of inactivated vaccine	2021.01.11	2022.12.18	2023.01.11	2023.10.20
I-226	28	Female	Mild	3 doses of inactivated vaccine	2022.01.12	2022.12.15	2023.01.11	2023.10.20
I-227	28	Female	Mild	3 doses of inactivated vaccine	2022.01.12	2022.12.10	2023.01.11	2023.10.20
I-228	32	Female	Mild	3 doses of inactivated vaccine	2022.01.20	2022.12.20	2023.01.11	2023.10.20
I-229	28	Female	Mild	3 doses of inactivated vaccine	2022.01.10	2022.12.12	2023.01.11	2023.10.20
I-353	54	Female	Mild	3 doses of inactivated vaccine	2022.01.17	2022.12.10	2023.04.11	NA
I-366	47	Female	Mild	3 doses of inactivated vaccine	2022.01.28	2022.12.20	2023.01.11	2023.10.20
I-389	32	Female	Mild	3 doses of inactivated vaccine	2021.11.22	2022.12.28	2023.01.11	2023.10.20
I-501	28	Female	Mild	3 doses of inactivated vaccine	2022.01.17	2022.12.20	2023.01.11	2023.10.20
I-502	28	Male	Mild	3 doses of inactivated vaccine	2022.01.17	2022.12.18	2023.01.11	2023.10.20
