# Supplementary material for: Systematic profiling of SARS-CoV-2 structural protein-specific T cell epitopes in Omicron infections following inactivated vaccination
Source: iScience. 2026 Feb 3;29(3):114891. doi: 10.1016/j.isci.2026.114891 (PMC12927107; doi:10.1016/j.isci.2026.114891)
Supplement: Table S5. HLA genotypic distribution patterns in the cohort of 54 participants, related to STAR Methods [file mmc6.xlsx]

## Sheet: Supplementary Table 5
Supplementary Table 5. HLA genotypic distribution patterns in the cohort of 54 participants, related to STAR Methods.
HLA Locus	HLA alleles	Frequencies of volunteers in this study		HLA Locus	HLA alleles	Frequencies of volunteers in this study
		Number	Percentage			Number	Percentage
A	A*11:01:01	24	0.226415	DRB1	DRB1*09:01:02	18	0.169811
	A*24:02:01	16	0.150943		DRB1*15:01:01	15	0.141509
	A*02:01:01	14	0.132075		DRB1*12:02:01	13	0.122642
	A*02:06:01	11	0.103774		DRB1*07:01:01	8	0.0754717
	A*33:03:01	11	0.103774		DRB1*11:01:01	8	0.0754717
	A*02:07:01	10	0.0943396		DRB1*08:03:02	7	0.0660377
	A*02:03:01	4	0.0377358		DRB1*03:01:01	5	0.0471698
	A*30:01:01	3	0.0283019		DRB1*13:02:01	5	0.0471698
	A*11:02:01	2	0.0188679		DRB1*04:05:01	4	0.0377358
	A*26:01:01	2	0.0188679		DRB1*16:02:01	4	0.0377358
	A*01:01:01	1	0.00943396		DRB1*01:01:01	2	0.0188679
	A*02:05:01	1	0.00943396		DRB1*04:03:01	2	0.0188679
	A*02:10	1	0.00943396		DRB1*08:02:01	2	0.0188679
	A*03:01:01	1	0.00943396		DRB1*12:01:01	2	0.0188679
	A*11:01:06	1	0.00943396		DRB1*12:10	2	0.0188679
	A*23:01:01	1	0.00943396		DRB1*14:05:01	2	0.0188679
	A*24:02:40	1	0.00943396		DRB1*03:147	1	0.00943396
	A*31:01:02	1	0.00943396		DRB1*04:01:01	1	0.00943396
	A*32:01:01	1	0.00943396		DRB1*04:06:01	1	0.00943396
B	B*46:01:01	13	0.122642		DRB1*11:04:01	1	0.00943396
	B*13:01:01	10	0.0943396		DRB1*13:12:01	1	0.00943396
	B*40:01:02	8	0.0754717		DRB1*14:54:01	1	0.00943396
	B*58:01:01	8	0.0754717		DRB1*15:02:01	1	0.00943396
	B*15:01:01	6	0.0566038	DPB1	DPB1*05:01:01	41	0.386792
	B*15:02:01	6	0.0566038		DPB1*02:01:02	20	0.188679
	B*54:01:01	5	0.0471698		DPB1*04:01:01	9	0.0849057
	B*07:02:01	4	0.0377358		DPB1*02:02:01	6	0.0566038
	B*13:02:01	4	0.0377358		DPB1*13:01:01	5	0.0471698
	B*35:01:01	4	0.0377358		DPB1*03:01:01	3	0.0283019
	B*40:02:01	3	0.0283019		DPB1*04:02:01	3	0.0283019
	B*40:06:01	3	0.0283019		DPB1*09:01:01	3	0.0283019
	B*44:03:01	3	0.0283019		DPB1*14:01:01	3	0.0283019
	B*48:01:01	3	0.0283019		DPB1*17:01:01	3	0.0283019
	B*51:01:01	3	0.0283019		DPB1*107:01	2	0.0188679
	B*15:18:01	2	0.0188679		DPB1*104:01:01	1	0.00943396
	B*27:04:01	2	0.0188679		DPB1*135:01	1	0.00943396
	B*38:02:01	2	0.0188679		DPB1*135:01:01	1	0.00943396
	B*39:01:01	2	0.0188679		DPB1*19:01:01	1	0.00943396
	B*55:02:01	2	0.0188679		DPB1*21:01	1	0.00943396
	B*15:07:01	1	0.00943396		DPB1*21:01:01	1	0.00943396
	B*15:11:01	1	0.00943396		DPB1*223:01	1	0.00943396
	B*15:25:01	1	0.00943396		DPB1*36:01	1	0.00943396
	B*15:27:01	1	0.00943396	DQB1	DQB1*03:01:01	27	0.254717
	B*35:02:01	1	0.00943396		DQB1*03:03:02	19	0.179245
	B*39:05:01	1	0.00943396		DQB1*06:01:01	13	0.122642
	B*40:03:01	1	0.00943396		DQB1*06:02:01	9	0.0849057
	B*45:01:01	1	0.00943396		DQB1*02:02:01	7	0.0660377
	B*50:01:01	1	0.00943396		DQB1*02:01:01	6	0.0566038
	B*51:02:01	1	0.00943396		DQB1*03:02:01	5	0.0471698
	B*56:01:01	1	0.00943396		DQB1*05:02:01	5	0.0471698
	B*57:01:01	1	0.00943396		DQB1*04:01:01	4	0.0377358
	B*67:01:01	1	0.00943396		DQB1*05:03:01	3	0.0283019
C	C*01:02:01	16	0.150943		DQB1*06:09:01	3	0.0283019
	C*03:04:01	15	0.141509		DQB1*05:01:01	2	0.0188679
	C*07:02:01	15	0.141509		DQB1*06:04:01	2	0.0188679
	C*03:03:01	11	0.103774		DQB1*04:02:01	1	0.00943396
	C*08:01:01	9	0.0849057
	C*03:02:02	8	0.0754717
	C*06:02:01	7	0.0660377
	C*04:01:01	4	0.0377358
	C*08:22:01	3	0.0283019
	C*14:02:01	3	0.0283019
	C*01:03:01	2	0.0188679
	C*03:04:04	2	0.0188679
	C*12:02:02	2	0.0188679
	C*14:03:01	2	0.0188679
	C*15:02:01	2	0.0188679
	C*01:02:03	1	0.00943396
	C*04:03:01	1	0.00943396
	C*07:04:01	1	0.00943396
	C*08:03:01	1	0.00943396
	C*12:03:01	1	0.00943396
