# Supplementary material for: Systematic profiling of SARS-CoV-2 structural protein-specific T cell epitopes in Omicron infections following inactivated vaccination
Source: iScience. 2026 Feb 3;29(3):114891. doi: 10.1016/j.isci.2026.114891 (PMC12927107; doi:10.1016/j.isci.2026.114891)
Supplement: Table S6. Demographic characteristics of the vaccinated cohort evaluated for booster-induced T cell responses, related to STAR Methods [file mmc7.xlsx]

## Sheet: Supplementary Table 6
Supplementary Table 6.Demographic characteristics of the vaccinated cohort evaluated for booster-induced T-cell responses, related to STAR Methods.
Subject ID	Age	Gender	Vaccination	Peripheral blood collection time （before booster vaccination）	Date of booster vaccination	Peripheral blood collection time （1 month after booster vaccination）	Peripheral blood collection time （5 month after booster vaccination）
I082	23	Male	3 doses of inactivated vaccine	2022.01.2	2022.01.11	2022.02.12	2022.06.13
I083	23	Male	3 doses of inactivated vaccine	2022.01.2	2022.01.11	2022.02.12	2022.06.13
I084	24	Male	3 doses of inactivated vaccine	2022.01.2	2022.01.11	2022.02.12	2022.06.13
I085	25	Male	3 doses of inactivated vaccine	2022.01.2	2022.01.11	2022.02.12	2022.06.13
I086	24	Male	3 doses of inactivated vaccine	2022.01.2	2022.01.11	2022.02.12	2022.06.13
I087	24	Male	3 doses of inactivated vaccine	2022.01.2	2022.01.11	2022.02.12	2022.06.13
I088	23	Female	3 doses of inactivated vaccine	2022.01.2	2022.01.11	2022.02.12	2022.06.13
I089	24	Female	3 doses of inactivated vaccine	2022.01.2	2022.01.11	2022.02.12	2022.06.13
I090	25	Male	3 doses of inactivated vaccine	2022.01.2	2022.01.11	2022.02.12	2022.06.13
I091	24	Male	3 doses of inactivated vaccine	2022.01.2	2022.01.11	2022.02.12	2022.06.13
I122	24	Female	3 doses of inactivated vaccine	2022.01.2	2022.01.11	2022.02.12	2022.06.13
I123	24	Female	3 doses of inactivated vaccine	2022.01.2	2022.01.11	2022.02.12	2022.06.13
I124	24	Male	3 doses of inactivated vaccine	2022.01.2	2022.01.11	2022.02.12	2022.06.13
I125	24	Female	3 doses of inactivated vaccine	2022.01.2	2022.01.11	2022.02.12	2022.06.13
I126	25	Female	3 doses of inactivated vaccine	2022.01.2	2022.01.11	2022.02.12	2022.06.13
I127	24	Male	3 doses of inactivated vaccine	2022.01.2	2022.01.11	2022.02.12	2022.06.13
I128	24	Male	3 doses of inactivated vaccine	2022.01.2	2022.01.11	2022.02.12	2022.06.13
I129	24	Male	3 doses of inactivated vaccine	2022.01.2	2022.01.11	2022.02.12	2022.06.13
I130	24	Male	3 doses of inactivated vaccine	2022.01.2	2022.01.11	2022.02.12	2022.06.13
I131	25	Female	3 doses of inactivated vaccine	2022.01.2	2022.01.11	2022.02.12	2022.06.13
I132	25	Male	3 doses of inactivated vaccine	2022.01.2	2022.01.11	2022.02.12	2022.06.13
I133	24	Female	3 doses of inactivated vaccine	2022.01.2	2022.01.11	2022.02.12	2022.06.13
I134	28	Female	3 doses of inactivated vaccine	2022.01.2	2022.01.11	2022.02.12	2022.06.13
I135	25	Male	3 doses of inactivated vaccine	2022.01.2	2022.01.11	2022.02.12	2022.06.13
I136	25	Male	3 doses of inactivated vaccine	2022.01.2	2022.01.11	2022.02.12	2022.06.13
I137	25	Female	3 doses of inactivated vaccine	2022.01.2	2022.01.11	2022.02.12	2022.06.13
I138	24	Female	3 doses of inactivated vaccine	2022.01.2	2022.01.11	2022.02.12	2022.06.13
I139	25	Female	3 doses of inactivated vaccine	2022.01.2	2022.01.11	2022.02.12	2022.06.13
I140	59	Female	3 doses of inactivated vaccine	2022.01.2	2022.01.15	2022.02.15	2022.06.15
I141	35	Female	3 doses of inactivated vaccine	2022.01.2	2022.01.12	2022.02.12	2022.06.13
I271	26	Male	3 doses of inactivated vaccine	2022.01.3	2022.01.12	2022.02.15	2022.06.13
I272	27	Female	3 doses of inactivated vaccine	2022.01.3	2022.01.13	2022.02.15	2022.06.13
I273	65	Female	3 doses of inactivated vaccine	2022.01.3	2022.01.13	2022.02.15	2022.06.13
I274	30	Male	3 doses of inactivated vaccine	2022.01.3	2022.01.15	2022.02.15	2022.06.15
I275	28	Female	3 doses of inactivated vaccine	2022.01.3	2022.01.12	2022.02.15	2022.06.13
I284	32	Female	3 doses of inactivated vaccine	2022.01.3	2022.01.16	2022.02.15	2022.06.15
I285	38	Male	3 doses of inactivated vaccine	2022.01.3	2022.01.20	2022.02.20	2022.06.22
I286	37	Male	3 doses of inactivated vaccine	2022.01.3	2022.01.20	2022.02.20	2022.06.22
I287	37	Female	3 doses of inactivated vaccine	2022.01.3	2022.01.16	2022.02.15	2022.06.22
I288	35	Male	3 doses of inactivated vaccine	2022.01.3	2022.01.12	2022.02.12	2022.06.22
I294	41	Male	3 doses of inactivated vaccine	2022.01.3	2022.01.13	2022.02.12	2022.06.22
I295	26	Female	3 doses of inactivated vaccine	2022.01.3	2022.01.14	2022.02.12	2022.06.22
I296	36	Female	3 doses of inactivated vaccine	2022.01.3	2022.01.13	2022.02.12	2022.06.22
I297	40	Male	3 doses of inactivated vaccine	2022.01.3	2022.01.17	2022.02.15	2022.06.22
I298	36	Female	3 doses of inactivated vaccine	2022.01.3	2022.01.15	2022.02.15	2022.06.22
I289	67	Female	3 doses of inactivated vaccine	2022.01.3	2022.01.12	2022.02.15	2022.06.22
I290	30	Female	3 doses of inactivated vaccine	2022.01.3	2022.01.22	2022.02.20	2022.06.22
I291	34	Female	3 doses of inactivated vaccine	2022.01.3	2022.01.22	2022.02.20	2022.06.22
I292	44	Female	3 doses of inactivated vaccine	2022.01.3	2022.01.11	2022.02.12	2022.06.22
I293	30	Male	3 doses of inactivated vaccine	2022.01.3	2022.01.15	2022.02.15	2022.06.22
I152	27	Female	3 doses of inactivated vaccine	2022.01.2	2022.01.12	2022.02.12	2022.06.13
I153	35	Female	3 doses of inactivated vaccine	2022.01.2	2022.01.15	2022.02.15	2022.06.15
I161	39	Male	3 doses of inactivated vaccine	2022.01.2	2022.01.13	2022.02.12	2022.06.13
I162	29	Female	3 doses of inactivated vaccine	2022.01.2	2022.01.17	2022.02.15	2022.06.22
I182	30	Female	3 doses of inactivated vaccine	2022.01.2	2022.01.12	2022.02.15	2022.06.22
I185	49	Female	3 doses of inactivated vaccine	2022.01.2	2022.01.24	2022.02.20	2022.06.22
I186	53	Female	3 doses of inactivated vaccine	2022.01.2	2022.01.14	2022.02.15	2022.06.15
